# Supplementary material for: Specific Irreversible Cell-Cycle Arrest and Depletion of Cancer Cells Obtained by Combining Curcumin and the Flavonoids Quercetin and Fisetin
Source: Genes (Basel). 2022 Jun 23;13(7):1125. doi: 10.3390/genes13071125 (PMC9316914; doi:10.3390/genes13071125)
Supplement: Supplementary file 1 [file genes-13-01125-s001.zip]

Archive with 1 entries (1 files):
- genes-1732116-supplementary.pdf
